# Supplementary material for: Contrast sensitivity reveals an oculomotor strategy for temporally encoding space
Source: eLife. 2019 Jan 8;8:e40924. doi: 10.7554/eLife.40924 (PMC6324884; doi:10.7554/eLife.40924)
Supplement: Source code 1. [file elife-40924-code1.m]

%
% This M-file plots Figures 3A, B, and C in the paper:
%
% Contrast sensitivity reveals an oculomotor strategy for temporally encoding space
% by Antonino Casile, Jonathan D. Victor and Michele Rucci
%
% Code by Antonino Casile (toninocasile@gmail.com)
%

% load results
load Figures3_4-sourceData1

% --------------------------------------------------------------------
%							plot neuronal and behavioral CSF
% --------------------------------------------------------------------

% model paramenters
lambda = Results.lambda(1);
A = Results.A(1);

% predicted CSF: eye drift
predCSF_M = lambda*squeeze(Results.PredCSF_M(1, :));
predCSF_P = (1-lambda)*squeeze(Results.PredCSF_P(1, :));
predCSF = A*(predCSF_M + predCSF_P);

% predicted CSF: NO eye drift
predCSF_static_M = lambda*Results.PredCSF_M_static;
predCSF_static_P = (1-lambda)*Results.PredCSF_P_static;
predCSF_static =  A*(predCSF_static_M + predCSF_static_P);

% ------------------------------------------------------------------------
% -------------------- M AND P cells ONE CURVE ---------------------------
fontSize = 30;
figure
hold on
pl = zeros(1, 4);
lstr = cell(1, 4);
% factPlot = .85;

pl(1) = plot(Results.sfs, predCSF, 'k', 'LineWidth', 4);
pl(2) = plot(Results.sfs, predCSF_static, 'k--', 'LineWidth', 4);

lstr{1} = 'FEMs';
lstr{2} = 'static';

% now plot CSF behavioral data
plot(Results.sfsCSF_behavior{1}, Results.CSF_behavior{1}, ...
	'o', 'linewidth', 1, 'MarkerSize', 18, ...
	'MarkerEdgeColor', 'none', 'MarkerFaceColor', 'k');

set(gca, 'xscale', 'log', 'yscale', 'log')
xlabel('spatial frequency (cpd)', 'FontSize', fontSize);
ylabel('contrast sensitivity', 'FontSize', fontSize);
set(gca, 'XTick' , [1 3 10 30], ...
	'XTickLabel', {'1', '3', '10', '30'}, 'FontSize', fontSize);
set(gca, 'YTick' , [1 10 100 1000], ...
	'YTickLabel', {'1', '10', '100', '1000'}, 'FontSize', fontSize);
xlim([0.5 40])
ylim([0.3 200])
legend(pl(1:2), lstr(1:2), 'location', 'SouthWest');
legend('boxoff');
title('Figure 3A');


% ----------------------------- M cells ----------------------------
fontSize = 30;
figure
hold on
pl = zeros(1, 4);
lstr = cell(1, 4);

pl(1) = plot(Results.sfs, A*predCSF_M, 'k', 'LineWidth', 4);
lstr{1} = 'FEMs';
pl(2) = plot(Results.sfs, A*predCSF_static_M, '--k', 'LineWidth', 4);
lstr{2} = 'static';

% now plot CSF behavioral data
plot(Results.sfsCSF_behavior{1}, Results.CSF_behavior{1}, ...
	'o', 'linewidth', 1, 'MarkerSize', 18, ...
	'MarkerEdgeColor', 'none', 'MarkerFaceColor', 'k');

set(gca, 'xscale', 'log', 'yscale', 'log')
xlabel('spatial frequency (cpd)', 'FontSize', fontSize);
ylabel('contrast sensitivity', 'FontSize', fontSize);
set(gca, 'XTick' , [1 3 10 30], ...
	'XTickLabel', {'1', '3', '10', '30'}, 'FontSize', fontSize);
set(gca, 'YTick' , [1 10 100 1000], ...
	'YTickLabel', {'1', '10', '100', '1000'}, 'FontSize', fontSize);
xlim([0.5 40])
ylim([0.3 200])
legend(pl(1:2), lstr(1:2), 'location', 'SouthWest', 'FontSize', 20);
legend('boxoff');
title('Figure 3B');

% ----------------------------- P cells ----------------------------
fontSize = 30;
figure
hold on
pl = zeros(1, 4);
lstr = cell(1, 4);
pl(1) = plot(Results.sfs, A*predCSF_P, 'k', 'LineWidth', 4);
lstr{1} = 'FEMs';
pl(2) = plot(Results.sfs, A*predCSF_static_P, '--k', 'LineWidth', 4);
lstr{2} = 'static';

% now plot CSF behavioral data
plot(Results.sfsCSF_behavior{1}, Results.CSF_behavior{1}, ...
	'o', 'linewidth', 1, 'MarkerSize', 18, ...
	'MarkerEdgeColor', 'none', 'MarkerFaceColor', 'k');

set(gca, 'xscale', 'log', 'yscale', 'log')
xlabel('spatial frequency (cpd)', 'FontSize', fontSize);
ylabel('contrast sensitivity', 'FontSize', fontSize);
set(gca, 'XTick' , [1 3 10 30], ...
	'XTickLabel', {'1', '3', '10', '30'}, 'FontSize', fontSize);
set(gca, 'YTick' , [1 10 100 1000], ...
	'YTickLabel', {'1', '10', '100', '1000'}, 'FontSize', fontSize);
xlim([0.5 40])
ylim([0.3 200])
legend(pl(1:2), lstr(1:2), 'location', 'SouthWest', 'FontSize', 20);
legend('boxoff');
title('Figure 3C');
