# Supplementary material for: Contrast sensitivity reveals an oculomotor strategy for temporally encoding space
Source: eLife. 2019 Jan 8;8:e40924. doi: 10.7554/eLife.40924 (PMC6324884; doi:10.7554/eLife.40924)
Supplement: Source code 2. [file elife-40924-code2.m]

%
% This M-file plots Figure 4B in the paper:
%
% Contrast sensitivity reveals an oculomotor strategy for temporally encoding space
% by Antonino Casile, Jonathan D. Victor and Michele Rucci
%
% Code by Antonino Casile (toninocasile@gmail.com)
%

% load results
load Figures3_4-sourceData1

% number of conditions
nModFreqs = size(Results.PredCSF_M, 1);

% -----------------------------------------------------------
% --------------- Plot Results ------------------------------
% -----------------------------------------------------------

% symbols and colors used for plotting the data
syms = {'^', 'o', '^', 's', 'd'};
colStr = {'k', [.1 .7 .1], 'b', 'r', 'm'};

figure
fontSize = 30;
hold on

% data structures for figure handles and legends
pl = zeros(1, nModFreqs-1);
lstr = cell(1, nModFreqs-1);

currInd = 1;
% factPlot = [.85 .85 1.1 1.1 1.1 1.1];
for modFreqInd = 2:nModFreqs
	% model parametes
	lambda = Results.lambda(modFreqInd);
	A = Results.A(modFreqInd);

	% compute predicted CSF (Eq.7 in the paper)
	predCSF = A*(lambda*squeeze(Results.PredCSF_M(modFreqInd, :)) + ...
		(1-lambda)*squeeze(Results.PredCSF_P(modFreqInd, :)));
	
	% plot CSF predicted from the responses of M and P cells
	plot(Results.sfs, predCSF, 'k', ...
		'LineWidth', 4, 'Color', colStr{modFreqInd}, 'LineWidth', 4);
	
	% plot behavioral CSF
	pl(currInd) = plot(Results.sfsCSF_behavior{modFreqInd}, ...
		Results.CSF_behavior{modFreqInd}, ...
		syms{modFreqInd}, 'linewidth', 0.5, 'MarkerEdgeColor', 'none', ...
		'MarkerFaceColor', colStr{modFreqInd}, 'MarkerSize', 18);
	lstr{currInd} = sprintf('%i Hz', Results.modFreqs(modFreqInd));
	currInd = currInd + 1;
end;
% now give some "final touches" to the plot
set(gca, 'xscale', 'log', 'yscale', 'log')
xlabel('spatial frequency (cpd)', 'FontSize', fontSize);
ylabel('contrast sensitivity', 'FontSize', fontSize);
set(gca, 'XTick' , [1 3 10 30], ...
	'XTickLabel', {'1', '3', '10', '30'}, 'FontSize', fontSize);
set(gca, 'YTick' , [1 10 100 1000], ...
	'YTickLabel', {'1', '10', '100', '1000'}, 'FontSize', fontSize);
xlim([0.5 40]);
ylim([3 300]);
hleg = legend(pl, lstr, 'location', 'SouthWest');
% set(hleg, 'FontSize', fontSize-4);
legend('boxoff');
title('Figure 4B')
