# Supplementary material for: Contrast sensitivity reveals an oculomotor strategy for temporally encoding space
Source: eLife. 2019 Jan 8;8:e40924. doi: 10.7554/eLife.40924 (PMC6324884; doi:10.7554/eLife.40924)
Supplement: Source code 3. [file elife-40924-code3.m]

%
% This M-file plots Figure 5B in the paper:
%
% Contrast sensitivity reveals an oculomotor strategy for temporally encoding space
% by Antonino Casile, Jonathan D. Victor and Michele Rucci
%
% Code by Antonino Casile (toninocasile@gmail.com)
%

% load results
load Figure5-sourceData1
nDs = numel(Results.Ds);

% -----------------------------------------------------------
% --------------- Plot Results ------------------------------
% -----------------------------------------------------------
figure
% legend strings
Legends = {'normal', 'stabilized'};
% colors used for the curves
colStr = {'k', 'r'};

% initialize data structures containing handles to curves and legend strings
M_pl = zeros(1, nDs);
lstr = cell(1, nDs);

fontSize = 30;
hold on
for currDInd = 1:nDs
	currD = Results.Ds(currDInd);
	
	% model parameters
	lambda = Results.lambda(currDInd);
	A = Results.A(currDInd);
	% compute predicted CSF (Eq. 7 in the paper)
	predCSF = A*(lambda*Results.PredCSF_M(currDInd, :) + ...
		(1-lambda)*Results.PredCSF_P(currDInd, :));
	
	% compute maximum of the predicted CSF
	[TT, ind] = max(predCSF);
	fMax = Results.sfs(ind);
	
	% plot the predicted CSF
	plot(Results.sfs, predCSF, colStr{currDInd}, 'LineWidth', 4);
	line([fMax, fMax], [.1 300], 'LineStyle', '--', 'Color', colStr{currDInd}, 'LineWidth', 4);
	
	% plot behavioral results
	M_pl(currDInd) = plot(Results.sfsCSF_behavior, Results.CSF_stabilization{currDInd}, ...
		'o', 'linewidth', 0.5, 'MarkerSize', 18, ...
		'MarkerEdgeColor', 'none', 'MarkerFaceColor', colStr{currDInd});
	lstr{currDInd} = sprintf('%.2f', currD);
end

% set font and margin parameters
set(gca, 'xscale', 'log', 'yscale', 'log')
xlabel('spatial frequency (cpd)', 'FontSize', fontSize);
ylabel('contrast sensitivity', 'FontSize', fontSize);
set(gca, 'XTick' , [1 3 10 30], ...
	'XTickLabel', {'1', '3', '10', '30'}, 'FontSize', fontSize);
set(gca, 'YTick' , [1 10 100 1000], 'YTickLabel',  {'1', '10', '100', '1000'}, 'FontSize', fontSize);
xlim([0.2 20])
ylim([0.1 300])
if exist('Legends', 'var')
	% hleg = legend(M_pl, Legends, 'location', 'South');
    hleg = legend(M_pl, Legends, 'location', [.3 .1 .3 .3]);
else
	hleg = legend(M_pl, lstr, 'location', 'NorthWest');
end
set(hleg, 'FontSize', fontSize);
legend('boxoff');
title('Figure 5B');
